# Supplementary material for: Effect of Boron and Water-to-Cement Ratio on the Performances of Laboratory Prepared Belite-Ye’elimite-Ferrite (BYF) Cements
Source: Materials (Basel). 2021 Aug 26;14(17):4862. doi: 10.3390/ma14174862 (PMC8432724; doi:10.3390/ma14174862)
Supplement: Supplementary file 1 [file materials-14-04862-s001.zip]

Archive with 1 entries (1 files):
- materials-1336349-supplementary.pdf
